# Supplementary material for: Comparison of the Structure and Diversity of Root-Associated and Soil Microbial Communities Between Acacia Plantations and Native Tropical Mountain Forests
Source: Front Microbiol. 2021 Sep 29;12:735121. doi: 10.3389/fmicb.2021.735121 (PMC8511777; doi:10.3389/fmicb.2021.735121)
Supplement: Supplementary file 2 [file Data_Sheet_1.xlsx]

## Sheet: S1
	TABLE S1 | Relative abundance of bacterial taxa at phylum-class level in surface and subsurface roots and soil in two vegetations (Acacia and Native; V) for two soil types (Oxisols and Ultisols; S).
		Oxisols			Ultisols							Oxisols			Ultisols
		Acacia	Native		Acacia	Native		V	S	V x S		Acacia	Native		Acacia	Native		V	S	V x S
		Surface roots										Subsurface roots
	Alphaproteobacteria	18.2 (1.3)	21.3 (3.6)		18.6 (0.7)	22.2 (1.7)		*	NS	NS		12.0 (2.0)	17.7 (2.7)		17.5 (1.2)	18.0 (2.0)		*	*	NS
	Betaproteobacteria	23.4 (5.4)a	14.2 (2.4)a		17.3 (3.1)a	21.9 (3.6)a		NS	NS	*		19.9 (6.2)	14.1 (4.7)		18.4 (5.1)	23.6 (11.7)		NS	NS	NS
	Deltaproteobacteria	1.3 (0.4)	1.5 (0.2)		2.2 (0.4)	1.6 (0.2)		NS	*	NS		2.4 (0.4)b	2.8 (0.2)ab		1.9 (0.1)b	4.7 (1.6)a		**	NS	*
	Gammaproteobacteria	12.9 (0.4)	13.3 (2.8)		9.1 (1.5)	11.6 (1.2)		NS	*	NS		12.3 (1.2)	14.0 (6.0)		10.2 (1.9)	9.5 (5.5)		NS	NS	NS
	Acidobacteria	10.1 (3.4)	18.5 (3.5)		13.0 (1.4)	14.4 (1.5)		*	NS	NS		14.6 (2.9)	20.6 (2.7)		15.6 (2.1)	13.6 (5.4)		NS	NS	NS
	Verrucomicrobia	1.7 (0.6)	3.5 (0.1)		2.9 (0.3)	5.0 (0.7)		***	**	NS		2.2 (0.6)ab	3.4 (0.9)a		2.8 (0.3)ab	1.8 (0.2)b		NS	NS	**
	Bacteroidetes	5.2 (1.0)	2.1 (0.3)		6.9 (1.3)	2.1 (0.1)		***	NS	NS		2.8 (0.6)ab	2.0 (0.9)b		4.7 (1.5)a	1.2 (0.3)b		**	NS	*
	Planctomycetes	1.5 (0.5)	1.6 (0.2)		2.0 (0.2)	2.5 (0.2)		NS	**	NS		1.2 (0.3)	2.0 (0.3)		1.5 (0.3)	2.8 (0.1)		***	*	NS
	Chloroflexi	1.6 (0.8)	1.2 (0.3)		2.3 (0.7)	0.9 (0.4)		*	NS	NS		5.5 (2.1)	3.1 (0.3)		3.7 (1.4)	2.6 (0.5)		*	NS	NS
	Actinobacteria	15.6 (1.5)ab	12.1 (3.2)b		17.3 (0.2)a	6.8 (0.9)c		***	NS	**		17.0 (4.3)	8.8 (3.0)		17.6 (1.1)	5.9 (2.3)		***	NS	NS
	Firmicutes	0.3 (0.0)	1.0 (0.7)		0.3 (0.1)	0.5 (0.4)		*	NS	NS		0.4 (0.2)	0.5 (0.2)		0.4 (0.2)	5.3 (4.5)		NS	NS	NS
	Gemmatimonadetes	0.4 (0.1)b	1.2 (0.3)a		0.4 (0.2)b	0.7 (0.2)b		***	*	*		0.8 (0.1)	1.3 (0.2)		0.5 (0.2)	1.1 (0.5)		*	NS	NS
	Candidate WPS-2	1.2 (0.6)	2.2 (0.1)		0.8 (0.4)	0.8 (0.1)		NS	**	NS		1.8 (0.3)	2.4 (0.3)		0.8 (0.3)	0.5 (0.3)		NS	***	NS
	Candidate AD3	0.7 (0.1)	0.3 (0.2)		0.2 (0.1)	0.1 (0.0)		**	***	NS		2.8 (1.1)	1.4 (0.7)		0.4 (0.2)	0.5 (0.2)		NS	***	NS
		Surface soil										Subsurface soil
	Alphaproteobacteria	12.2 (0.5)	17.3 (2.4)		12.3 (1.2)	15.6 (1.6)		**	NS	NS		4.6 (0.5)d	8.0 (0.5)c		10.9 (0.6)b	12.9 (0.9)a		***	***	*
	Betaproteobacteria	3.0 (1.2)	1.4 (0.3)		5.7 (0.6)	3.6 (0.7)		**	***	NS		2.8 (0.9)	2.3 (0.2)		2.4 (1.7)	2.4 (0.4)		NS	NS	NS
	Deltaproteobacteria	2.8 (0.2)c	5.4 (0.2)a		4.2 (0.7)b	5.7 (0.2)a		***	**	*		3.4 (0.2)c	5.2 (0.3)b		3.6 (0.3)c	7.7 (0.4)a		***	***	***
	Gammaproteobacteria	5.2 (0.1)b	6.1 (0.3)ab		3.7 (0.3)c	6.3 (0.7)a		***	*	**		3.0 (0.5)	3.0 (0.7)		2.7 (0.3)	2.4 (0.6)		NS	NS	NS
	Acidobacteria	27.2 (2.4)	36.4 (2.2)		31.2 (4.1)	36.9 (2.6)		**	NS	NS		40.2 (0.6)	41.4 (2.6)		38.8 (4.5)	46.4 (1.0)		*	NS	NS
	Verrucomicrobia	5.1 (0.8)	4.5 (0.2)		7.1 (1.4)	8.5 (1.0)		NS	***	NS		3.6 (0.6)	5.1 (1.0)		4.6 (0.9)	4.8 (0.3)		NS	NS	NS
	Bacteroidetes	2.2 (1.2)	0.5 (0.2)		3.3 (1.2)	1.0 (0.2)		***	NS	NS		0.2 (0.1)	0.3 (0.1)		0.4 (0.2)	0.2 (0.1)		NS	NS	NS
	Planctomycetes	2.5 (0.3)b	1.9 (0.1)c		2.9 (0.1)b	3.8 (0.2)a		NS	***	***		1.7 (0.1)bc	1.7 (0.2)c		2.2 (0.1)b	4.6 (0.5)a		***	***	***
	Chloroflexi	9.0 (0.6)a	1.2 (0.2)d		5.4 (0.9)b	2.9 (0.3)c		***	NS	***		7.5 (0.5)	5.9 (1.1)		8.1 (3.8)	6.3 (0.6)		NS	NS	NS
	Actinobacteria	12.2 (1.5)a	14.1 (0.8)a		12.6 (1.2)a	7.7 (0.8)b		*	**	***		5.5 (0.5)bc	7.0 (0.6)ab		8.7 (1.6)a	3.8 (0.7)c		*	NS	***
	Firmicutes	2.0 (1.2)	0.4 (0.0)		1.5 (0.4)	0.3 (0.1)		***	NS	NS		0.6 (0.2)	0.2 (0.0)		0.7 (0.2)	0.2 (0.1)		***	NS	NS
	Gemmatimonadetes	2.3 (0.2)a	0.6 (0.1)bc		1.1 (0.4)b	0.5 (0.2)c		***	**	*		1.8 (0.1)	1.2 (0.3)		0.7 (0.2)	0.2 (0.1)		**	***	NS
	Candidate WPS-2	2.3 (0.4)b	3.8 (0.8)a		1.5 (0.4)bc	1.2 (0.2)c		NS	***	*		1.8 (0.3)ab	1.9 (0.1)a		1.2 (0.2)b	0.6 (0.2)c		NS	***	*
	Candidate AD3	7.0 (1.0)a	0.7 (0.4)c		3.1 (1.0)b	1.2 (0.5)c		***	NS	**		14.0 (0.7)	7.3 (0.2)		7.5 (2.0)	1.6 (0.2)		***	***	NS
	Data are means (standard deviations) of three replicates and only taxa at more than 1% of the abundance are represented. NS, *, ** and *** indicate not significant, P < 0.05, P < 0.01 and P < 0.001, respectively, by two-way ANOVA. Different letters indicate significant differences (P < 0.05) by multiple comparison if an interactive effect was significant.

## Sheet: S2
	TABLE S2 | Relative abundance of fungal taxa at phylum-class level in surface and subsurface roots and soil in two vegetations (Acacia and Native; V) for two soil types (Oxisols and Ultisols; S).
		Oxisols			Ultisols							Oxisols			Ultisols
		Acacia	Native		Acacia	Native		V	S	V x S		Acacia	Native		Acacia	Native		V	S	V x S
		Surface roots										Subsurface roots
	Dothideomycetes	4.4 (2.8)	2.2 (1.0)		4.1 (3.3)	1.9 (1.2)		NS	NS	NS		0.3 (0.3)	0.2 (0.2)		2.2 (2.0)	4.7 (5.7)		NS	NS	NS
	Eurotiomycetes	3.0 (2.4)	2.0 (1.8)		2.2 (1.6)	3.1 (2.9)		NS	NS	NS		2.9 (5.1)	1.2 (0.5)		5.9 (5.0)	2.5 (4.3)		NS	NS	NS
	Lecanoromycetes	0.1 (0.1)	1.9 (0.4)		0.1 (0.0)	4.9 (4.0)		***	NS	NS		0.0 (0.0)	0.2 (0.3)		0.1 (0.1)	0.0 (0.0)		NS	NS	NS
	Leotiomycetes	4.7 (3.4)	6.4 (1.6)		6.0 (2.7)	10.8 (4.8)		NS	NS	NS		4.9 (4.5)b	3.6 (1.6)b		5.5 (6.8)b	31.8 (9.2)a		*	*	*
	Pezizomycotina	1.6 (1.4)	1.1 (0.7)		2.4 (3.3)	3.6 (5.9)		NS	NS	NS		24.7 (12.4)	11.2 (13.3)		3.0 (2.2)	1.0 (1.7)		NS	**	NS
	Sordariomycetes	47.6 (3.5)	46.5 (19.7)		44.1 (10.9)	34.2 (7.0)		NS	NS	NS		23.2 (18.8)	47.2 (34.8)		32.1 (22.6)	36.2 (9.2)		NS	NS	NS
	Agaricomycetes	28.7 (12.9)	16.7 (13.6)		23.6 (16.0)	22.8 (17.2)		NS	NS	NS		22.2 (16.1)	9.1 (8.0)		42.1 (33.7)	8.7 (11.0)		NS	NS	NS
	Tremellomycetes	6.2 (1.7)	18.3 (16.6)		7.4 (7.1)	7.9 (0.5)		NS	NS	NS		1.4 (1.3)	4.4 (1.2)		7.0 (3.5)	11.9 (5.2)		*	**	NS
	Chytridiomycota	1.1 (0.8)b	0.3 (0.2)b		5.0 (3.2)a	0.3 (0.2)b		**	*	*		0.0 (0.0)	0.0 (0.0)		0.7 (1.0)	0.0 (0.0)		NS	NS	NS
	Mortierellomycota	0.8 (0.2)	3.5 (1.5)		2.5 (1.0)	9.0 (10.7)		NS	NS	NS		17.6 (8.2)	21.8 (26.7)		0.8 (0.7)	1.1 (1.9)		NS	**	NS
		Surface soil										Subsurface soil
	Dothideomycetes	0.5 (0.3)	0.3 (0.3)		3.7 (0.7)	1.4 (1.0)		*	***	NS		0.5 (0.8)	0.7 (1.1)		1.1 (1.8)	3.8 (5.6)		NS	NS	NS
	Eurotiomycetes	0.5 (0.3)	0.7 (0.5)		0.8 (0.4)	1.2 (1.2)		NS	NS	NS		9.9 (3.0)	9.0 (8.4)		0.6 (0.3)	3.6 (2.2)		NS	*	NS
	Lecanoromycetes	0.6 (0.3)b	1.0 (0.7)ab		0.1 (0.1)b	3.9 (2.2)a		**	NS	*		2.5 (0.2)	16.9 (8.3)		4.9 (5.7)	3.7 (3.7)		NS	NS	NS
	Leotiomycetes	5.5 (4.1)	11.4 (3.6)		13.3 (6.3)	14.4 (4.2)		NS	NS	NS		6.7 (2.7)	10.8 (4.4)		13.1 (4.9)	21.9 (13.8)		NS	NS	NS
	Pezizomycotina	0.1 (0.0)	0.0 (0.1)		3.0 (2.9)	0.2 (0.1)		*	*	NS		1.2 (2.1)	0.7 (1.2)		6.7 (3.4)	0.4 (0.6)		*	NS	NS
	Sordariomycetes	9.4 (3.1)b	14.5 (5.2)ab		22.4 (5.0)a	11.6 (3.5)ab		NS	NS	*		6.1 (2.5)	5.6 (3.2)		15.2 (2.7)	8.8 (2.8)		NS	**	NS
	Agaricomycetes	32.8 (24.7)	27.7 (3.2)		9.2 (2.0)	28.3 (5.5)		NS	NS	NS		6.8 (6.8)	18.3 (8.5)		17.0 (13.1)	22.2 (14.5)		NS	NS	NS
	Tremellomycetes	20.9 (11.3)a	28.4 (9.6)a		31.6 (11.9)a	11.9 (5.9)a		NS	NS	*		9.3 (5.1)	6.8 (5.3)		21.9 (3.8)	5.1 (4.6)		*	NS	NS
	Chytridiomycota	0.5 (0.3)b	0.5 (0.4)b		3.7 (2.5)a	0.5 (0.4)b		*	*	*		0.0 (0.0)	0.0 (0.0)		1.1 (1.9)	2.9 (2.6)		NS	*	NS
	Mortierellomycota	24.1 (18.1)	13.1 (8.7)		7.6 (0.5)	23.2 (9.6)		NS	NS	NS		50.0 (19.2)	28.0 (6.4)		12.5 (12.6)	18.7 (6.1)		NS	**	NS
	Data are means (standard deviations) of three replicates and only taxa at more than 1% of the abundance are represented. NS, *, ** and *** indicate not significant, P < 0.05, P < 0.01 and P < 0.001, respectively, by two-way ANOVA. Different letters indicate significant differences (P < 0.05) by multiple comparison if an interactive effect was significant.

## Sheet: S3
	TABLE S3 | Relative abundance of bacterial taxa at family level in surface and subsurface roots and soil in two vegetations (Acacia and Native; V) for two soil types (Oxisols and Ultisols; S).
			Oxisols			Ultisols							Oxisols			Ultisols
	Phylum-class	Family	Acacia	Native		Acacia	Native		V	S	V x S		Acacia	Native		Acacia	Native		V	S	V x S
			Surface roots										Subsurface roots
	Alphaproteobacteria	Bradyrhizobiaceae	4.8 (0.9)	4.0 (1.1)		5.0 (0.7)	3.9 (0.4)		NS	NS	NS		3.7 (0.4)	3.8 (0.8)		4.3 (0.4)	2.7 (1.5)		NS	NS	NS
		Hyphomicrobiaceae	2.5 (0.6)	5.1 (2.4)		2.2 (0.3)	2.6 (0.6)		NS	NS	NS		2.1 (0.2)	4.1 (1.4)		2.2 (0.3)	2.8 (0.9)		*	NS	NS
		Rhodospirillaceae	2.0 (0.5)	4.9 (0.8)		2.6 (0.8)	4.6 (0.2)		***	NS	NS		2.4 (0.5)	4.3 (1.5)		3.9 (0.7)	3.6 (1.6)		NS	NS	NS
		Sphingomonadaceae	1.1 (0.2)	0.5 (0.2)		2.1 (1.0)	0.6 (0.3)		**	NS	NS		1.4 (1.1)	1.3 (0.5)		1.3 (0.4)	4.5 (4.2)		NS	NS	NS
	Betaproteobacteria	Burkholderiaceae	19.3 (5.0)a	10.2 (3.3)b		12.8 (2.6)ab	17.3 (3.0)ab		NS	NS	**		10.4 (3.9)	7.1 (2.7)		12.7 (5.9)	2.2 (2.1)		*	NS	NS
		Comamonadaceae	1.7 (0.3)	0.4 (0.2)		2.0 (1.1)	1.2 (1.1)		*	NS	NS		6.3 (2.6)	4.3 (1.9)		3.3 (1.5)	14.8 (12.2)		NS	NS	NS
		Oxalobacteraceae	2.1 (0.8)	2.1 (0.8)		1.3 (0.4)	1.5 (0.7)		NS	NS	NS		2.1 (1.2)	1.0 (0.1)		1.3 (0.8)	2.7 (1.7)		NS	NS	NS
	Deltaproteobacteria	unidentified Myxococcales	0.6 (0.1)	0.6 (0.2)		1.2 (0.4)	0.7 (0.1)		NS	NS	NS		1.1 (0.3)	1.1 (0.4)		0.8 (0.3)	1.5 (0.6)		NS	NS	NS
		Syntrophobacteraceae	0.1 (0.0)c	0.5 (0.1)a		0.1 (0.1)bc	0.3 (0.1)ab		***	NS	**		0.2 (0.1)	0.7 (0.1)		0.3 (0.2)	0.4 (0.1)		**	NS	NS
	Gammaproteobacteria	Sinobacteraceae	7.9 (2.2)	10.2 (1.1)		6.8 (1.6)	7.9 (1.5)		NS	NS	NS		9.3 (1.5)	8.7 (0.6)		6.1 (0.9)	6.7 (4.5)		NS	NS	NS
		Xanthomonadaceae	2.9 (0.2)a	1.4 (0.5)b		1.7 (0.7)ab	2.3 (0.1)ab		NS	NS	**		2.6 (0.6)	4.3 (6.2)		3.1 (1.1)	1.5 (1.6)		NS	NS	NS
	Acidobacteria	Acidobacteriaceae	3.0 (1.0)	4.8 (1.1)		4.3 (0.4)	4.8 (0.8)		*	NS	NS		1.6 (0.2)ab	1.6 (0.7)ab		3.9 (1.5)a	1.1 (1.0)b		*	NS	*
		Koribacteraceae	2.7 (0.9)	4.7 (1.5)		3.3 (0.7)	2.9 (0.8)		NS	NS	NS		4.4 (0.8)	6.1 (1.4)		3.1 (0.4)	2.8 (1.2)		NS	**	NS
		unidentified Ellin6513	1.9 (0.6)	4.4 (1.1)		1.8 (0.7)	3.1 (0.4)		**	NS	NS		6.3 (2.0)	8.5 (1.5)		5.1 (2.0)	6.4 (2.9)		NS	NS	NS
		Solibacteraceae	1.4 (0.8)	2.6 (0.2)		2.0 (0.3)	2.1 (0.5)		NS	NS	NS		0.6 (0.2)b	1.8 (0.6)a		1.6 (0.2)a	1.1 (0.3)ab		NS	NS	**
	Verrucomicrobia	Chthoniobacteraceae	0.8 (0.2)	1.2 (0.0)		0.9 (0.1)	2.0 (0.5)		***	*	NS		1.5 (0.6)	1.9 (0.9)		0.8 (0.3)	0.9 (0.1)		NS	*	NS
	Bacteroidetes	Chitinophagaceae	3.9 (1.0)	1.6 (0.3)		3.7 (0.3)	1.5 (0.0)		***	NS	NS		2.7 (0.6)	1.8 (0.9)		3.2 (0.8)	0.9 (0.1)		**	NS	NS
	Planctomycetes	Gemmataceae	0.6 (0.2)	0.5 (0.1)		0.7 (0.1)	0.9 (0.0)		NS	*	NS		0.9 (1.3)	1.3 (0.3)		0.7 (0.1)	1.6 (0.3)		**	NS	NS
	Chloroflexi	Thermogemmatisporaceae	0.6 (0.3)	0.1 (0.1)		0.5 (0.2)	0.2 (0.1)		**	NS	NS		3.5 (1.7)	0.9 (0.1)		1.6 (1.0)	0.6 (0.3)		**	NS	NS
	Actinobacteria	unidentified Actinomycetales	0.9 (0.6)b	3.4 (0.4)a		2.0 (0.6)ab	2.0 (0.5)ab		**	NS	**		1.4 (0.4)a	2.4 (0.6)a		1.8 (0.4)a	1.2 (0.6)a		NS	NS	*
		Actinospicaceae	2.1 (0.1)a	3.1 (1.3)a		3.1 (0.4)a	1.3 (0.6)a		NS	NS	*		2.2 (0.5)ab	1.8 (0.9)ab		4.5 (3.3)a	0.3 (0.4)b		*	NS	*
		Actinosynnemataceae	3.0 (0.4)	0.7 (0.5)		3.8 (0.4)	0.5 (0.1)		***	NS	NS		2.1 (0.7)	1.3 (1.1)		2.5 (1.9)	0.7 (0.8)		NS	NS	NS
		Pseudonocardiaceae	1.8 (0.8)	1.3 (1.3)		1.5 (1.3)	0.5 (0.2)		NS	NS	NS		5.1 (3.4)a	0.5 (0.2)b		0.9 (0.4)b	0.9 (1.1)b		*	NS	*
	Candidate WPS-2	unidentified WPS-2	1.2 (0.6)	2.2 (0.1)		0.8 (0.4)	0.8 (0.1)		NS	**	NS		1.8 (0.3)	2.4 (0.3)		0.8 (0.3)	0.5 (0.3)		NS	***	NS
	Candidate AD3	unidentifeid ABS-6	0.6 (0.0)	0.2 (0.2)		0.1 (0.1)	0.0 (0.0)		*	**	NS		2.2 (0.8)	1.2 (0.6)		0.3 (0.2)	0.3 (0.2)		NS	***	NS
			Surface soil										Subsurface soil
	Alphaproteobacteria	Bradyrhizobiaceae	1.4 (0.3)	0.9 (0.1)		1.4 (0.4)	1.3 (0.3)		NS	NS	NS		0.5 (0.1)	0.5 (0.1)		0.7 (0.2)	0.8 (0.0)		NS	*	NS
		Hyphomicrobiaceae	4.2 (0.2)	4.4 (1.1)		3.4 (0.3)	3.8 (0.7)		NS	NS	NS		1.3 (0.0)b	2.0 (0.3)ab		2.5 (0.5)a	2.3 (0.3)a		NS	**	*
		Rhodospirillaceae	2.5 (0.1)	5.9 (1.1)		2.8 (0.5)	6.0 (0.4)		***	NS	NS		1.8 (0.4)	3.5 (0.2)		4.8 (0.2)	8.3 (0.9)		***	***	NS
		Sphingomonadaceae	1.0 (0.2)	0.0 (0.0)		1.2 (0.4)	0.2 (0.0)		***	*	NS		0.0 (0.0)	0.0 (0.0)		0.2 (0.2)	0.1 (0.0)		NS	NS	NS
	Betaproteobacteria	Burkholderiaceae	1.5 (0.2)	0.9 (0.3)		2.8 (0.4)	2.5 (0.6)		*	***	NS		1.2 (0.7)	1.3 (0.1)		1.5 (1.4)	0.9 (0.4)		NS	NS	NS
		Comamonadaceae	0.2 (0.2)	0.0 (0.0)		0.8 (0.4)	0.1 (0.0)		***	**	NS		0.2 (0.0)	0.0 (0.0)		0.1 (0.0)	0.0 (0.0)		**	NS	NS
		Oxalobacteraceae	0.5 (0.2)	0.0 (0.0)		0.9 (0.0)	0.1 (0.0)		***	*	NS		0.1 (0.0)	0.1 (0.0)		0.2 (0.1)	0.1 (0.1)		NS	NS	NS
	Deltaproteobacteria	unidentified Myxococcales	1.4 (0.1)	1.3 (0.2)		1.8 (0.3)	1.8 (0.1)		NS	*	NS		1.3 (0.1)b	1.2 (0.4)b		0.8 (0.1)b	3.0 (0.2)a		***	*	***
		Syntrophobacteraceae	0.4 (0.1)c	3.7 (0.4)a		1.1 (0.3)c	3.0 (0.2)b		***	NS	**		1.4 (0.2)	3.5 (0.7)		2.4 (0.2)	4.0 (0.5)		***	**	NS
	Gammaproteobacteria	Sinobacteraceae	4.2 (0.2)a	5.2 (0.2)a		2.6 (0.4)b	5.1 (0.6)a		***	**	**		2.8 (0.5)	2.6 (0.6)		1.9 (0.2)	1.9 (0.4)		NS	*	NS
		Xanthomonadaceae	0.6 (0.1)	0.4 (0.1)		0.5 (0.4)	0.4 (0.1)		NS	NS	NS		0.1 (0.0)	0.1 (0.1)		0.1 (0.1)	0.1 (0.0)		NS	NS	NS
	Acidobacteria	Acidobacteriaceae	1.8 (0.6)	2.4 (0.1)		3.6 (0.8)	2.8 (0.5)		NS	**	NS		0.6 (0.2)	0.7 (0.2)		1.2 (0.8)	0.6 (0.2)		NS	NS	NS
		Koribacteraceae	11.9 (1.2)	13.3 (3.0)		7.0 (1.0)	9.7 (2.2)		NS	**	NS		9.3 (0.4)a	8.9 (1.7)ab		6.8 (0.1)b	10.1 (0.7)a		*	NS	**
		unidentified Ellin6513	5.6 (0.9)	12.6 (2.3)		11.4 (2.5)	16.7 (1.2)		***	**	NS		23.3 (0.9)b	23.0 (1.7)b		23.1 (3.8)b	29.5 (1.9)a		NS	NS	*
		Solibacteraceae	2.9 (0.4)	3.7 (0.3)		3.8 (0.2)	4.5 (0.3)		**	**	NS		1.7 (0.3)	2.6 (0.2)		3.2 (0.9)	3.2 (0.4)		NS	**	NS
	Verrucomicrobia	Chthoniobacteraceae	3.7 (0.9)ab	2.0 (0.1)b		2.9 (1.1)ab	4.3 (0.7)a		NS	NS	**		2.9 (0.5)	4.0 (0.9)		1.8 (0.5)	3.4 (0.1)		**	*	NS
	Bacteroidetes	Chitinophagaceae	1.6 (0.8)	0.3 (0.1)		2.0 (0.6)	0.7 (0.2)		***	NS	NS		0.2 (0.1)	0.3 (0.1)		0.3 (0.3)	0.2 (0.1)		NS	NS	NS
	Planctomycetes	Gemmataceae	1.4 (0.3)bc	1.1 (0.2)c		1.7 (0.1)b	2.7 (0.3)a		NS	***	**		1.5 (0.1)b	1.3 (0.2)b		1.6 (0.2)b	4.1 (0.6)a		***	***	***
	Chloroflexi	Thermogemmatisporaceae	5.1 (0.6)a	0.5 (0.2)c		1.6 (0.1)b	1.2 (0.2)b		***	***	***		5.2 (0.4)	3.9 (0.8)		4.7 (3.5)	4.1 (0.3)		NS	NS	NS
	Actinobacteria	unidentified Actinomycetales	4.2 (0.7)b	10.3 (0.5)a		4.2 (0.7)b	4.5 (0.4)b		***	***	***		3.5 (0.4)bc	5.2 (0.5)a		4.9 (1.0)ab	2.6 (0.4)c		NS	NS	***
		Actinospicaceae	0.3 (0.0)	0.2 (0.0)		0.6 (0.2)	0.4 (0.1)		*	**	NS		0.1 (0.0)	0.1 (0.0)		0.4 (0.2)	0.1 (0.1)		NS	*	NS
		Actinosynnemataceae	0.2 (0.1)	0.0 (0.0)		0.3 (0.1)	0.1 (0.0)		***	NS	NS		0.0 (0.0)b	0.0 (0.0)b		0.1 (0.0)a	0.0 (0.0)b		***	*	*
		Pseudonocardiaceae	0.4 (0.1)a	0.1 (0.0)c		0.2 (0.0)ab	0.1 (0.1)bc		***	NS	*		0.1 (0.0)	0.0 (0.0)		0.1 (0.0)	0.0 (0.1)		NS	NS	NS
	Candidate WPS-2	unidentified WPS-2	2.3 (0.4)b	3.8 (0.8)a		1.5 (0.4)bc	1.2 (0.2)c		NS	***	*		1.8 (0.3)ab	1.9 (0.1)a		1.2 (0.2)b	0.6 (0.2)c		NS	***	*
	Candidate AD3	unidentified ABS-6	6.0 (0.7)a	0.5 (0.4)c		2.7 (0.9)b	1.0 (0.5)c		***	NS	**		11.5 (0.8)a	6.3 (0.4)b		7.1 (2.1)b	1.2 (0.0)c		***	***	*
	Data are means (standard deviations) of three replicates and only taxa at more than 1% of the abundance are represented. NS, *, ** and *** indicate not significant, P < 0.05, P < 0.01 and P < 0.001, respectively, by two-way ANOVA. Different letters indicate significant differences (P < 0.05) by multiple comparison if an interactive effect was significant.

## Sheet: S4
	TABLE S4 | Relative abundance of fungal taxa at family level in surface and subsurface roots and soil in two vegetations (Acacia and Native; V) for two soil types (Oxisols and Ultisols; S).
			Oxisols			Ultisols							Oxisols			Ultisols
	Class	Family	Acacia	Native		Acacia	Native		V	S	V x S		Acacia	Native		Acacia	Native		V	S	V x S
			Surface roots										Subsurface roots
	Eurotiomycetes	Trichocomaceae	2.2 (2.0)	1.0 (1.2)		0.7 (0.9)	2.4 (2.9)		NS	NS	NS		0.0 (0.0)	1.0 (0.6)		5.8 (4.9)	2.4 (4.1)		NS	NS	NS
	Lecanoromycetes	Caliciaceae	0.0 (0.0)	1.3 (0.8)		0.0 (0.0)	2.0 (2.5)		**	NS	NS		0.0 (0.0)	0.2 (0.3)		0.0 (0.0)	0.0 (0.0)		NS	NS	NS
	Leotiomycetes	Erysiphaceae	2.8 (1.2)	3.4 (0.6)		3.8 (0.6)	2.9 (0.9)		NS	NS	NS		1.3 (1.7)	2.4 (1.0)		4.6 (6.3)	2.0 (2.4)		NS	NS	NS
	Leotiomycetes	unidentified Helotiales	0.1 (0.1)b	1.5 (0.7)a		0.4 (0.5)ab	0.4 (0.4)ab		*	NS	*		3.3 (3.0)	0.8 (0.7)		0.7 (0.3)	5.5 (4.8)		NS	NS	NS
	Leotiomycetes	Hyaloscyphaceae	0.7 (1.0)	1.1 (1.5)		1.5 (2.5)	7.4 (5.2)		NS	NS	NS		0.0 (0.0)b	0.4 (0.4)b		0.0 (0.1)b	24.2 (6.6)a		***	***	***
	Pezizomycotina	unidentified Pezizomycotina	1.6 (1.4)	1.1 (0.7)		2.4 (3.3)	3.6 (5.9)		NS	NS	NS		24.7 (12.4)	11.2 (13.3)		3.0 (2.2)	1.0 (1.7)		NS	**	NS
	Sordariomycetes	Chaetosphaeriaceae	0.3 (0.2)	2.0 (1.2)		1.3 (0.7)	2.1 (0.3)		*	NS	NS		0.0 (0.0)	0.7 (1.0)		0.3 (0.5)	0.1 (0.2)		NS	NS	NS
	Sordariomycetes	Bionectriaceae	3.1 (2.0)	1.5 (1.9)		7.5 (4.3)	0.9 (1.0)		*	NS	NS		0.7 (1.3)	1.3 (1.2)		5.2 (4.3)	1.0 (1.7)		NS	NS	NS
	Sordariomycetes	Clavicipitaceae	0.4 (0.4)	5.6 (2.1)		0.2 (0.0)	2.0 (1.3)		***	*	NS		0.3 (0.4)	0.9 (1.0)		0.0 (0.0)	0.2 (0.4)		NS	NS	NS
	Sordariomycetes	Hypocreaceae	18.2 (7.8)a	9.0 (5.6)a		6.8 (5.4)a	14.5 (5.1)a		NS	NS	*		0.1 (0.1)	13.9 (13.4)		10.9 (8.9)	9.3 (2.4)		NS	NS	NS
	Sordariomycetes	Nectriaceae	5.3 (4.2)	1.1 (1.5)		10.6 (7.2)	5.0 (6.6)		NS	NS	NS		17.7 (22.1)	24.3 (41.3)		10.7 (6.3)	16.6 (12.9)		NS	NS	NS
	Sordariomycetes	Ophiocordycipitaceae	0.1 (0.1)	0.5 (0.9)		2.6 (4.4)	1.1 (1.4)		NS	NS	NS		0.5 (0.4)	2.1 (1.7)		0.7 (0.6)	5.7 (6.2)		NS	NS	NS
	Sordariomycetes	Plectosphaerellaceae	4.6 (4.6)	8.4 (12.4)		0.5 (0.8)	3.1 (0.6)		NS	NS	NS		0.2 (0.4)	0.3 (0.5)		0.0 (0.0)	0.4 (0.7)		NS	NS	NS
	Sordariomycetes	Magnaporthaceae	10.8 (11.4)	0.0 (0.0)		9.5 (6.6)	0.0 (0.0)		**	NS	NS		0.4 (0.7)	0.0 (0.0)		0.0 (0.0)	0.0 (0.0)		NS	NS	NS
	Sordariomycetes	Amphisphaeriaceae	1.9 (1.3)	13.5 (12.2)		1.2 (0.6)	3.8 (1.5)		*	NS	NS		0.0 (0.0)	0.7 (1.2)		1.2 (1.5)	0.1 (0.2)		NS	NS	NS
	Agaricomycetes	Amanitaceae	0.0 (0.0)	3.6 (6.1)		0.0 (0.0)	0.2 (0.2)		NS	NS	NS		0.0 (0.0)	0.2 (0.3)		0.0 (0.0)	0.4 (0.7)		NS	NS	NS
	Agaricomycetes	Mycenaceae	8.3 (6.0)a	0.0 (0.1)b		0.2 (0.2)b	1.8 (2.8)ab		NS	NS	*		0.0 (0.0)	0.0 (0.0)		2.1 (2.7)	0.0 (0.0)		NS	NS	NS
	Agaricomycetes	Omphalotaceae	6.5 (3.5)	0.0 (0.0)		11.8 (19.9)	0.0 (0.0)		*	NS	NS		7.8 (13.4)	2.6 (4.4)		25.5 (44.1)	0.0 (0.0)		NS	NS	NS
	Agaricomycetes	Russulaceae	0.0 (0.0)	0.1 (0.0)		0.6 (1.0)	5.6 (8.2)		NS	NS	NS		0.0 (0.0)	4.9 (8.3)		0.0 (0.1)	0.0 (0.0)		NS	NS	NS
	Agaricomycetes	Thelephoraceae	9.0 (9.8)	3.9 (6.6)		0.7 (1.3)	1.5 (2.2)		NS	NS	NS		0.0 (0.0)	0.0 (0.0)		0.0 (0.0)	0.0 (0.0)		NS	NS	NS
	Tremellomycetes	Trimorphomycetaceae	5.8 (1.8)	18.2 (16.6)		6.6 (5.9)	7.6 (0.6)		NS	NS	NS		1.4 (1.3)	4.4 (1.2)		6.8 (3.6)	11.8 (5.1)		*	**	NS
			Surface soil										Subsurface soil
	Eurotiomycetes	Trichocomaceae	0.1 (0.1)	0.1 (0.2)		0.0 (0.0)	0.0 (0.0)		NS	NS	NS		1.5 (2.6)	0.4 (0.4)		0.3 (0.3)	0.0 (0.0)		NS	NS	NS
	Lecanoromycetes	Caliciaceae	0.0 (0.0)	0.4 (0.5)		0.0 (0.0)	1.1 (1.2)		*	NS	NS		2.1 (0.5)	16.3 (7.9)		4.8 (5.7)	3.3 (3.9)		NS	NS	NS
	Leotiomycetes	Erysiphaceae	4.4 (3.5)	9.0 (3.7)		9.6 (5.8)	10.7 (2.7)		NS	NS	NS		4.9 (4.1)	8.4 (3.3)		8.8 (3.9)	15.9 (12.5)		NS	NS	NS
	Leotiomycetes	unidentified Helotiales	0.2 (0.2)	0.8 (0.4)		0.3 (0.1)	0.3 (0.3)		NS	NS	NS		0.8 (1.2)	0.7 (1.2)		1.8 (1.6)	1.1 (1.1)		NS	NS	NS
	Leotiomycetes	Hyaloscyphaceae	0.0 (0.0)	0.1 (0.1)		1.0 (1.6)	2.7 (1.1)		NS	**	NS		0.0 (0.0)b	0.0 (0.0)b		0.0 (0.0)b	2.0 (0.9)a		***	***	***
	Pezizomycotina	unidentified Pezizomycotina	0.1 (0.0)	0.0 (0.1)		3.0 (2.9)	0.2 (0.1)		*	*	NS		1.2 (2.1)	0.7 (1.2)		6.7 (3.4)	0.4 (0.6)		*	NS	NS
	Sordariomycetes	Chaetosphaeriaceae	1.0 (1.0)	1.6 (1.3)		1.0 (0.7)	2.7 (2.2)		NS	NS	NS		0.0 (0.0)	1.1 (1.9)		1.2 (1.4)	1.6 (1.7)		NS	NS	NS
	Sordariomycetes	Bionectriaceae	2.6 (0.7)	0.4 (0.5)		3.4 (1.3)	0.0 (0.0)		***	NS	NS		0.9 (1.5)	0.0 (0.0)		0.7 (0.1)	0.0 (0.0)		*	NS	NS
	Sordariomycetes	Clavicipitaceae	0.1 (0.1)	4.4 (2.6)		0.0 (0.0)	3.5 (0.8)		***	NS	NS		1.4 (2.5)	0.8 (0.7)		0.4 (0.6)	0.3 (0.5)		NS	NS	NS
	Sordariomycetes	Hypocreaceae	1.1 (0.5)	2.0 (1.1)		2.1 (1.0)	2.5 (0.8)		NS	NS	NS		0.0 (0.0)b	1.7 (1.9)ab		5.1 (3.5)a	1.6 (1.8)b		NS	*	*
	Sordariomycetes	Nectriaceae	2.5 (1.4)b	0.5 (0.4)bc		7.9 (2.8)a	0.1 (0.1)c		***	NS	**		1.6 (1.8)	1.2 (1.3)		4.3 (1.8)	1.6 (1.6)		NS	NS	NS
	Sordariomycetes	Ophiocordycipitaceae	0.0 (0.0)	0.1 (0.1)		0.7 (0.8)	0.2 (0.2)		NS	*	NS		0.0 (0.0)	0.0 (0.0)		2.4 (2.2)	1.4 (1.0)		NS	**	NS
	Sordariomycetes	Plectosphaerellaceae	0.4 (0.2)	1.4 (1.7)		0.1 (0.1)	0.9 (0.4)		NS	NS	NS		0.0 (0.0)	0.5 (0.9)		0.0 (0.0)	0.8 (1.2)		NS	NS	NS
	Sordariomycetes	Magnaporthaceae	0.3 (0.2)	0.1 (0.2)		0.6 (1.0)	0.0 (0.0)		NS	NS	NS		0.0 (0.0)	0.0 (0.0)		0.0 (0.0)	0.0 (0.0)		NS	NS	NS
	Sordariomycetes	Amphisphaeriaceae	0.3 (0.3)ab	0.3 (0.4)ab		1.8 (0.7)a	0.1 (0.2)b		*	NS	*		0.0 (0.0)	0.0 (0.0)		0.0 (0.0)	0.0 (0.0)		NS	NS	NS
	Agaricomycetes	Amanitaceae	0.5 (0.2)	6.5 (11.1)		0.2 (0.3)	0.2 (0.1)		NS	NS	NS		0.5 (0.8)	4.0 (6.7)		0.0 (0.0)	10.8 (18.5)		NS	NS	NS
	Agaricomycetes	Mycenaceae	17.8 (30.6)	0.1 (0.1)		0.0 (0.0)	0.0 (0.0)		NS	NS	NS		4.3 (7.5)	0.0 (0.0)		0.0 (0.1)	0.0 (0.0)		NS	NS	NS
	Agaricomycetes	Omphalotaceae	0.1 (0.2)	0.0 (0.0)		0.7 (1.2)	0.0 (0.0)		NS	NS	NS		0.0 (0.0)	0.0 (0.0)		11.2 (12.0)	0.0 (0.0)		NS	NS	NS
	Agaricomycetes	Russulaceae	0.0 (0.0)	0.6 (0.6)		0.4 (0.3)	7.3 (6.0)		**	*	NS		0.0 (0.0)	4.7 (4.1)		0.4 (0.5)	2.2 (3.8)		NS	NS	NS
	Agaricomycetes	Thelephoraceae	11.7 (18.6)	10.0 (10.4)		0.2 (0.3)	1.2 (1.3)		NS	NS	NS		0.0 (0.0)	0.0 (0.0)		0.0 (0.0)	0.0 (0.0)		*	NS	NS
	Tremellomycetes	Trimorphomycetaceae	20.7 (11.2)	27.5 (10.3)		21.6 (4.7)	11.0 (6.1)		NS	NS	NS		9.3 (5.0)	6.1 (6.0)		21.5 (4.1)	3.9 (3.0)		**	NS	NS
	Data are means (standard deviations) of three replicates and only taxa at more than 1% of the abundance are represented. NS, *, ** and *** indicate not significant, P < 0.05, P < 0.01 and P < 0.001, respectively, by two-way ANOVA. Different letters indicate significant differences (P < 0.05) by multiple comparison if an interactive effect was significant.
